# Supplementary material for: Genetic Analysis of a Large-Scale Phaeocystis globosa Bloom Offshore Qingdao, China
Source: Microorganisms. 2022 Aug 26;10(9):1723. doi: 10.3390/microorganisms10091723 (PMC9500930; doi:10.3390/microorganisms10091723)
Supplement: Supplementary file 1 [file microorganisms-10-01723-s001.zip]

Archive with 1 entries (1 files):
- microorganisms-1813920-supplementary.pdf
